# Supplementary material for: Organocatalytic Enantiospecific Total Synthesis of Butenolides
Source: Molecules. 2021 Jul 16;26(14):4320. doi: 10.3390/molecules26144320 (PMC8306825; doi:10.3390/molecules26144320)
Supplement: Supplementary file 1 [file molecules-26-04320-s001.zip]

Archive with 3 entries (2 files):
- molecules-1272561-supplementary/
- molecules-1272561-supplementary/Total Synthesis of Butenolides-SI-1-Revised.pdf
- molecules-1272561-supplementary/Total Synthesis of Butenolides-SI-2-Revised.pdf
